# Supplementary material for: Raman-Activated, Interactive Sorting of Isotope-Labeled Bacteria
Source: Sensors (Basel). 2024 Jul 11;24(14):4503. doi: 10.3390/s24144503 (PMC11281290; doi:10.3390/s24144503)
Supplement: Supplementary file 1 [file sensors-24-04503-s001.zip]

Archive with 1 entries (1 files):
- sensors-3067583-supplementary.mp4
